# Supplementary material for: SEMplMe: a tool for integrating DNA methylation effects in transcription factor binding affinity predictions
Source: BMC Bioinformatics. 2022 Aug 4;23:317. doi: 10.1186/s12859-022-04865-x (PMC9351228; doi:10.1186/s12859-022-04865-x)
Supplement: Supplementary file 2 — Additional file 2 Table S1 Data availability for ChIP-set, WGBS, and DNase-seq used in this study along with empirical p-value estimation for each ChIP-seq dataset (see Methods) Table S2. Starting PWM and cell type used to generate SEMs and all other data shown in figures in this paper. [file 12859_2022_4865_MOESM2_ESM.xlsx]

## Sheet: Supplementary Table 1
Transcription Factor Name	PWM	Run Name	Cell Type	ENCODE TF ChIP-seq dataset	[-LOG10(p-value)]		Cell type name	ENCODE WGBS dataset
AP1	MA0099.2.pwm	MA0099.2	H1-hESC	https://www.encodeproject.org/files/ENCFF625MXI/	3.19848		HepG2	https://www.encodeproject.org/files/ENCFF073DUG/@@download/ENCFF073DUG.bigWig
ARID3A	MA0151.1.pwm	MA0151.1	HepG2	https://www.encodeproject.org/files/ENCFF269JPO/	1.07502		K562	https://www.encodeproject.org/files/ENCFF872YSC/@@download/ENCFF872YSC.bigWig
Arnt	MA0004.1.pwm	MA0004.1	HepG2	https://www.encodeproject.org/files/ENCFF780XOC/	0.722394		GM12878	https://www.encodeproject.org/files/ENCFF796NFQ/@@download/ENCFF796NFQ.bigWig
Arnt::Ahr	MA0006.1.pwm	MA0006.1	HepG2	https://www.encodeproject.org/files/ENCFF780XOC/	0.519983		IMR-90	https://www.encodeproject.org/files/ENCFF433WIE/@@download/ENCFF433WIE.bigWig
ATF2	M00040.pwm	M00040	HepG2	https://www.encodeproject.org/files/ENCFF292VLY/	16.5504		H1-hESC	https://www.encodeproject.org/files/ENCFF770YJW/@@download/ENCFF770YJW.bigWig
ATF2	M00179.pwm	M00179	K562	https://www.encodeproject.org/files/ENCFF708ZKW/	1.30346		GM23248	https://www.encodeproject.org/files/ENCFF390POK/@@download/ENCFF390POK.bigWig
ATF2	M00179.pwm	M00179	GM12878	https://www.encodeproject.org/files/ENCFF304DYC/	10.3962
ATF2	M00179.pwm	M00179	GM12878	https://www.encodeproject.org/files/ENCFF027TXI/	16.2804		Cell type name	ENCODE DNase dataset
ATF2	M00179.pwm	M00179	HepG2	https://www.encodeproject.org/files/ENCFF292VLY/	16.3943		HepG2	https://www.encodeproject.org/files/ENCFF341XEM/@@download/ENCFF341XEM.bed.gz
ATF3	M00513.pwm	ATF3	HepG2	https://www.encodeproject.org/files/ENCFF886OFY/	18.4018		K562	https://www.encodeproject.org/files/ENCFF821KDJ/@@download/ENCFF821KDJ.bed.gz
ATF4	ATF4_1.pwm	ATF4_1	K562	https://www.encodeproject.org/files/ENCFF560GZS/	5.63503		GM12878	https://www.encodeproject.org/files/ENCFF598KWZ/@@download/ENCFF598KWZ.bed.gz
ATF4	ATF4_2.pwm	ATF4_2	K562	https://www.encodeproject.org/files/ENCFF560GZS/	5.58925		IMR-90	https://www.encodeproject.org/files/ENCFF530ISG/@@download/ENCFF530ISG.bed.gz
BACH1	M00495.pwm	BACH1	K562	https://www.encodeproject.org/files/ENCFF581UYO/	4.48167		H1-hESC	https://www.encodeproject.org/files/ENCFF030XPN/@@download/ENCFF030XPN.bed.gz
BATF	BATF3_1.pwm	BATF3_1	GM12878	https://www.encodeproject.org/files/ENCFF657GHU/	35.1715		GM23248	https://www.encodeproject.org/files/ENCFF767NOX/@@download/ENCFF767NOX.bed.gz
BRCA1	MA0133.1.pwm	MA0133.1	GM12878	https://www.encodeproject.org/files/ENCFF756UXD/	0.497336
Cebpa	MA0102.1.pwm	MA0102.1	HepG2	https://www.encodeproject.org/files/ENCFF530UGB/	78.0866
CEBPA	MA0102.2.pwm	MA0102.2	HepG2	https://www.encodeproject.org/files/ENCFF530UGB/	74.4946
CEBPB	CEBPB_1.pwm	CEBPB_1	GM12878	https://www.encodeproject.org/files/ENCFF326HWU/	16.1362
CEBPB	CEBPB_1.pwm	CEBPB_1	K562	https://www.encodeproject.org/files/ENCFF814AET/	37.9442
CEBPB	CEBPB_1.pwm	CEBPB_1	K562	https://www.encodeproject.org/files/ENCFF999NRK/	44.1728
CEBPB	CEBPB_1.pwm	CEBPB_1	IMR90	https://www.encodeproject.org/files/ENCFF306ITH/	55.7222
CEBPB	CEBPB_1.pwm	CEBPB_1	HepG2	https://www.encodeproject.org/files/ENCFF709SLI/	60.7729
CEBPB	CEBPB_1.pwm	CEBPB_1	HepG2	https://www.encodeproject.org/files/ENCFF282WDO/	86.5465
CEBPB	CEBPB_2.pwm	CEBPB_2	HepG2	https://www.encodeproject.org/files/ENCFF282WDO/	87.3971
CEBPB	CEBPB_3.pwm	CEBPB_3	HepG2	https://www.encodeproject.org/files/ENCFF282WDO/	85.3226
CEBPD	CEBPD_1.pwm	CEBPD_1	HepG2	https://www.encodeproject.org/files/ENCFF564BJV/	2.21491
CEBPG	CEBPG_1.pwm	CEBPG_1	HepG2	https://www.encodeproject.org/files/ENCFF241FFD/	2.37318
CREB1	MA0018.1.pwm	MA0018.1	HepG2	https://www.encodeproject.org/files/ENCFF829GZL/	24.3716
CREB1	MA0018.2.pwm	MA0018.2	HepG2	https://www.encodeproject.org/files/ENCFF829GZL/	20.5228
CTCF	MA0139.1.pwm	MA0139.1	HepG2	https://www.encodeproject.org/files/ENCFF905EUN/	146.663
E2F1	MA0024.1.pwm	MA0024.1	K562	https://www.encodeproject.org/files/ENCFF648CHS/	5.22771
EBF1	MA0154.1.pwm	MA0154.1	GM12878	https://www.encodeproject.org/files/ENCFF243MXE/	31.4063
Egr1	MA0162.1.pwm	MA0162.1	K562	https://www.encodeproject.org/files/ENCFF104FAR/	4.75993
ELK1	MA0028.1.pwm	MA0028.1	K562	https://www.encodeproject.org/files/ENCFF159XBB/	14.1796
ETS1	MA0098.1.pwm	MA0098.1	HepG2	https://www.encodeproject.org/files/ENCFF112NLV/	0.601461
ETV6	ETV6_1.pwm	ETV6_1	K562	https://www.encodeproject.org/files/ENCFF324FAQ/	3.97163
ETV6	ETV6_1.pwm	ETV6_1	K562	https://www.encodeproject.org/files/ENCFF870EFW/	4.01477
ETV6	ETV6_1.pwm	ETV6_1	GM12878	https://www.encodeproject.org/files/ENCFF461SOE/	5.95033
Fos	MA0099.1.pwm	MA0099.1	IMR90	https://www.encodeproject.org/files/ENCFF906BPJ/	17.2675
FOXA1	MA0148.1.pwm	MA0148.1	HepG2	https://www.encodeproject.org/files/ENCFF887PSF/	35.0205
Foxa2	MA0047.1.pwm	MA0047.1	HepG2	https://www.encodeproject.org/files/ENCFF561BPO/	53.0338
Foxa2	MA0047.2.pwm	MA0047.2	HepG2	https://www.encodeproject.org/files/ENCFF561BPO/	48.1739
GABPA	MA0062.1.pwm	MA0062.1	HepG2	https://www.encodeproject.org/files/ENCFF269RWR/	65.2282
GABPA	MA0062.2.pwm	MA0062.2	HepG2	https://www.encodeproject.org/files/ENCFF269RWR/	56.4084
Gata1	MA0035.1.pwm	MA0035.1	K562	https://www.encodeproject.org/files/ENCFF611TNZ/	4.56082
Gata1	MA0035.2.pwm	MA0035.2	K562	https://www.encodeproject.org/files/ENCFF826QID/	13.9378
GATA2	MA0036.1.pwm	MA0036.1	K562	https://www.encodeproject.org/files/ENCFF847QQW/	0.887567
HLF	MA0043.1.pwm	MA0043.1	HepG2	https://www.encodeproject.org/files/ENCFF217XPM/	116.733
Hltf	MA0109.1.pwm	MA0109.1	K562	https://www.encodeproject.org/files/ENCFF533PBX/	0.403178
HNF1A	MA0046.1.pwm	MA0046.1	HepG2	https://www.encodeproject.org/files/ENCFF700EFC/	34.1671
HNF4A	MA0114.1.pwm	MA0114.1	HepG2	https://www.encodeproject.org/files/ENCFF131FBN/	29.0417
HOXB13	HOXB13_1.pwm	HOXB13_1	IMR90	https://www.encodeproject.org/files/ENCFF552SIY/	1.76406
IRF1	MA0050.1.pwm	MA0050.1	K562	https://www.encodeproject.org/files/ENCFF532JZZ/	2.38994
IRF2	MA0051.1.pwm	MA0051.1	K562	https://www.encodeproject.org/files/ENCFF123RXA/	8.57292
JUN	MA0099.2.pwm	MA0099.2	H1-hESC	https://www.encodeproject.org/files/ENCFF625MXI/	3.34657
JUN	MA0099.2.pwm	MA0099.2	HepG2	https://www.encodeproject.org/files/ENCFF524GJI/	3.38466
JUN	MA0099.2.pwm	MA0099.2	K562	https://www.encodeproject.org/files/ENCFF243LNJ/	9.10364
MAFF	MAFF_1.pwm	MAFF_1	K562	https://www.encodeproject.org/files/ENCFF632KEX/	0.740064
MAFK	MAFK_1.pwm	MAFK_1	K562	https://www.encodeproject.org/files/ENCFF260NPW/	0.669761
MAX	MA0058.1.pwm	MA0058.1	HepG2	https://www.encodeproject.org/files/ENCFF661RGH/	50.8141
MEF2A	MA0052.1.pwm	MA0052.1	K562	https://www.encodeproject.org/files/ENCFF103BUT/	8.71076
MIZF	MA0131.1.pwm	MA0131.1	K562	https://www.encodeproject.org/files/ENCFF975SOT/	1.97448
Myb	MA0100.1.pwm	MA0100.1	K562	https://www.encodeproject.org/files/ENCFF459FNH/	0.473812
Myb	MA0100.1.pwm	MA0100.1	GM12878	https://www.encodeproject.org/files/ENCFF117JYI/	8.25028
Myc	MA0147.1.pwm	MA0147.1	K562	https://www.encodeproject.org/files/ENCFF550XCM/	14.6979
Myc	MA0147.1.pwm	MA0147.1	H1-hESC	https://www.encodeproject.org/files/ENCFF462NJD/	39.9805
MYC::MAX	MA0059.1.pwm	MA0059.1	H1-hESC	https://www.encodeproject.org/files/ENCFF462NJD/	39.5372
NF-kappaB	MA0061.1.pwm	MA0061.1	HepG2	https://www.encodeproject.org/files/ENCFF831GAT/	15.3977
NFE2	NFE2_1.pwm	NFE2_1	K562	https://www.encodeproject.org/files/ENCFF819ZDX/	21.5239
NFE2L1::MafG	MA0089.1.pwm	MA0089.1	K562	https://www.encodeproject.org/files/ENCFF236VWP/	0.676041
NFE2L2	MA0150.1.pwm	MA0150.1	HepG2	https://www.encodeproject.org/files/ENCFF170OVP/	8.57349
NFIC	MA0161.1.pwm	MA0161.1	GM12878	https://www.encodeproject.org/files/ENCFF184AGP/	0.584657
NFIL3	MA0025.1.pwm	MA0025.1	HepG2	https://www.encodeproject.org/files/ENCFF658UDW/	60.161
NFKB1	MA0105.1.pwm	MA0105.1	HepG2	https://www.encodeproject.org/files/ENCFF831GAT/	15.6836
NFYA	MA0060.1.pwm	MA0060.1	GM12878	https://www.encodeproject.org/files/ENCFF501LQT/	40.3612
NR2F1	MA0017.1.pwm	MA0017.1	GM12878	https://www.encodeproject.org/files/ENCFF557EJS/	10.5609
NR3C1	MA0113.1.pwm	MA0113.1	K562	https://www.encodeproject.org/files/ENCFF551LBC/	2.44131
Pou5f1	MA0142.1.pwm	MA0142.1	K562	https://www.encodeproject.org/files/ENCFF169IYA/	17.0039
PPARG::RXRA	MA0065.2.pwm	MA0065.2	HepG2	https://www.encodeproject.org/files/ENCFF548BGP/	10.5899
RELA	MA0107.1.pwm	MA0107.1	K562	https://www.encodeproject.org/files/ENCFF460WXB/	1.12542
REST	MA0138.1.pwm	MA0138.1	HepG2	https://www.encodeproject.org/files/ENCFF846UEJ/	61.0163
RUNX1	MA0002.1.pwm	MA0002.1	K562	https://www.encodeproject.org/files/ENCFF825MDH/	8.92574
RUNX1	MA0002.2.pwm	MA0002.2	K562	https://www.encodeproject.org/files/ENCFF825MDH/	8.95033
RXR::RAR_DR5	MA0159.1.pwm	MA0159.1	H1-hESC	https://www.encodeproject.org/files/ENCFF801JGO/	4.38205
RXRA::VDR	MA0074.1.pwm	MA0074.1	H1-hESC	https://www.encodeproject.org/files/ENCFF801JGO/	3.37584
Sox5	MA0087.1.pwm	MA0087.1	HepG2	https://www.encodeproject.org/files/ENCFF695UKE/	3.12579
SP1	MA0079.1.pwm	MA0079.1	HepG2	https://www.encodeproject.org/files/ENCFF239YXQ/	5.07275
SP1	MA0079.2.pwm	MA0079.2	HepG2	https://www.encodeproject.org/files/ENCFF239YXQ/	20.7875
SPI1	MA0080.1.pwm	MA0080.1	K562	https://www.encodeproject.org/files/ENCFF629PPX/	0.66679
SPI1	MA0080.2.pwm	MA0080.2	K562	https://www.encodeproject.org/files/ENCFF629PPX/	1.94197
SRF	MA0083.1.pwm	MA0083.1	H1-hESC	https://www.encodeproject.org/files/ENCFF257UEB/	18.9674
STAT1	MA0137.1.pwm	MA0137.1	GM12878	https://www.encodeproject.org/files/ENCFF633OUL/	6.29309
STAT1	MA0137.2.pwm	MA0137.2	GM12878	https://www.encodeproject.org/files/ENCFF633OUL/	4.28732
Stat3	MA0144.1.pwm	MA0144.1	GM12878	https://www.encodeproject.org/files/ENCFF065PEA/	2.74047
STAT5	M00499.pwm	M00499	K562	https://www.encodeproject.org/files/ENCFF746KSV/	0.486521
STAT5	M00499.pwm	M00499	GM12878	https://www.encodeproject.org/files/ENCFF829YPR/	1.00613
Tal1::Gata1	MA0140.1.pwm	MA0140.1	K562	https://www.encodeproject.org/files/ENCFF573DEO/	10.1516
TAL1::TCF3	MA0091.1.pwm	MA0091.1	K562	https://www.encodeproject.org/files/ENCFF573DEO/	1.69895
TBP	MA0108.1.pwm	MA0108.1	HepG2	https://www.encodeproject.org/files/ENCFF320AAR/	19.7863
TBP	MA0108.2.pwm	MA0108.2	HepG2	https://www.encodeproject.org/files/ENCFF320AAR/	18.2734
Tcfcp2l1	MA0145.1.pwm	MA0145.1	HepG2	https://www.encodeproject.org/files/ENCFF905EUN/	57.9823
TEAD1	MA0090.1.pwm	MA0090.1	HepG2	https://www.encodeproject.org/files/ENCFF457NLY/	18.9208
USF1	MA0093.1.pwm	MA0093.1	HepG2	https://www.encodeproject.org/files/ENCFF530LZD/	31.8584
YY1	MA0095.1.pwm	MA0095.1	HepG2	https://www.encodeproject.org/files/ENCFF775SBU/	0.641156
ZEB1	MA0103.1.pwm	MA0103.1	GM12878	https://www.encodeproject.org/files/ENCFF558ZRB/	1.09953
Zfx	MA0146.1.pwm	MA0146.1	K562	https://www.encodeproject.org/files/ENCFF727NQN/	0.428324

## Sheet: Supplementary Table 2
Figure	Transcription Factor Name	PWM	Cell Type
1	ATF2	M00179.pwm	K562
2	ATF2	M00040.pwm	HepG2
2	ATF2	M00179.pwm	HepG2
2	MYC	MA0147.1.pwm	H1-hESC
2	USF1	MA0093.1.pwm	HepG2
2	NFKB1	MA0061.1.pwm	HepG2
2	SP1	MA0079.1.pwm	HepG2
2	SP1	MA0079.2.pwm	HepG2
2	REST	MA0138.1.pwm	HepG2
2	CEBPA	MA0102.2.pwm	HepG2
2	CEBPA	MA0102.1.pwm	HepG2
2	FOXA1	MA0148.1.pwm	HepG2
2	RXRA	MA0074.1.pwm	H1-hESC
2	ARNT2	MA0004.1.pwm	HepG2
2	E2F1	MA0024.1.pwm	K562
2	MYC	MA0147.1.pwm	H1-hESC
2	ZFX	MA0146.1.pwm	K562
3	JUN	MA0099.2.pwm	H1-hESC
3	JUN	MA0099.2.pwm	HepG2
3	JUN	MA0099.2.pwm	K562
4	CEBPA	MA0102.1.pwm	HepG2
4	CEBPB	CEBPB_1.pwm	HepG2
4	CEBPD	CEBPD_1.pwm	HepG2
4	CREB1	MA0018.2.pwm	HepG2
4	ATF4	ATF4_1.pwm	K562
4	JUN	MA0099.2.pwm	HepG2
4	CEBPG	CEBPG_1.pwm	HepG2
5	CTCF	MA0139.1.pwm	HepG2
6	CTCF	MA0139.1.pwm	HepG2
Sup 1	JUN	MA0099.2.pwm	H1-hESC
Sup 1	JUN	MA0099.2.pwm	HepG2
Sup 1	JUN	MA0099.2.pwm	K562
Sup 2	CEBPB	CEBPB_1.pwm	GM12878
Sup 2	CEBPB	CEBPB_1.pwm	K562
Sup 2	CEBPB	CEBPB_1.pwm	IMR90
Sup 2	CEBPB	CEBPB_1.pwm	HepG2
Sup 2	CEBPB	CEBPB_1.pwm	HepG2
Sup 3	CEBPB	CEBPB_1.pwm	GM12878
